# Supplementary material for: Phosphatidylcholine Cytidine Transferase α (CCTα) Affects LD Formation Through Fusion and Lipophagy in Bovine Mammary Epithelial Cells
Source: Int J Mol Sci. 2025 Feb 27;26(5):2135. doi: 10.3390/ijms26052135 (PMC11901133; doi:10.3390/ijms26052135)
Supplement: Supplementary file 1 [file ijms-26-02135-s001.zip]

Archive with 1 entries (1 files):
- ijms-3424399-supplementary.pdf
